# Supplementary material for: Single unit action potentials in humans and the effect of seizure activity
Source: Brain. 2015 Jul 17;138(10):2891–906. doi: 10.1093/brain/awv208 (PMC4671476; doi:10.1093/brain/awv208)
Supplement: Supplementary Fig. 2 [file suppl_data.zip]

Archive with 9 entries (9 files):
- brain-2014-02238-File015.pdf
- brain-2014-02238-File016.pdf
- brain-2014-02238-File017.pdf
- brain-2014-02238-File018.tif
- brain-2014-02238-File010.pdf
- brain-2014-02238-File011.pdf
- brain-2014-02238-File012.pdf
- brain-2014-02238-File013.pdf
- brain-2014-02238-File014.pdf
